# Supplementary material for: Age-related circadian rhythm and variability of large- and small-airway function in healthy non-smoking adults: Data from 7-day diurnal and nocturnal home monitoring using an electronic portable spirometer
Source: Front Public Health. 2022 Oct 17;10:946988. doi: 10.3389/fpubh.2022.946988 (PMC9618715; doi:10.3389/fpubh.2022.946988)
Supplement: Supplementary file 1 [file Table_1.xlsx]

## Sheet: p values (Figue2-A)
Variables	Age	Height	Weight	BMI	tFVC	tFEV1	tFEV1/FVC	tFEV3	tFEV3/FVC	tPEF	tMEF75	tMEF75/FVC	tMEF50	tMEF50/FVC	tMEF25	tMEF25/FVC	tMMEF	tMMEF/FVC
Age	1	0.0673436	0.305585	0.761932	0.0358093	0.00526299	0.00369033	0.0151168	0.000195446	0.169844	0.192322	0.562521	0.00752292	0.220663	0.000239287	0.000251609	0.0014321	0.0192172
Height	0.0673436	1	0.000501214	0.568773	5.15314e-07	2.0686e-08	0.0423933	7.40639e-08	0.00211322	7.47182e-05	7.91905e-05	0.523186	1.64435e-05	0.597966	2.53367e-05	0.0182124	5.25842e-06	0.16645
Weight	0.305585	0.000501214	1	2.20175e-06	0.000944715	0.00133896	0.765802	0.00155662	0.968393	0.00256026	0.00977802	0.546038	0.00851392	0.968017	0.101419	0.973643	0.0170788	0.942414
BMI	0.761932	0.568773	2.20175e-06	1	0.771621	0.985844	0.201947	0.989082	0.00929038	0.603022	0.864605	0.875707	0.993524	0.651528	0.302912	0.06153	0.709348	0.304141
tFVC	0.0358093	5.15314e-07	0.000944715	0.771621	1	0	0.530967	0	0.0569398	5.4891e-10	3.85205e-05	0.0341997	3.6285e-05	0.369427	1.65665e-05	0.113557	1.08037e-05	0.935435
tFEV1	0.00526299	2.0686e-08	0.00133896	0.985844	0	1	0.0290665	0	0.00324049	1.14151e-10	2.16655e-07	0.315929	3.07986e-09	0.621298	8.95654e-10	0.00207057	1.47066e-10	0.118496
tFEV1/FVC	0.00369033	0.0423933	0.765802	0.201947	0.530967	0.0290665	1	0.28791	2.02556e-06	0.137995	0.000874052	0.000326715	1.05334e-06	1.43863e-10	3.76911e-06	1.32339e-13	5.20248e-07	0
tFEV3	0.0151168	7.40639e-08	0.00155662	0.989082	0	0	0.28791	1	0.0123421	8.5416e-10	1.53276e-05	0.0633194	6.90868e-06	0.586607	1.91101e-06	0.0436783	1.29436e-06	0.627416
tFEV3/FVC	0.000195446	0.00211322	0.968393	0.00929038	0.0569398	0.00324049	2.02556e-06	0.0123421	1	0.0967751	0.00640022	0.201091	0.000231408	0.00371377	2.9876e-05	5.36038e-07	3.82367e-05	3.21018e-05
tPEF	0.169844	7.47182e-05	0.00256026	0.603022	5.4891e-10	1.14151e-10	0.137995	8.5416e-10	0.0967751	1	6.52947e-10	0.895706	4.23559e-06	0.734452	2.99693e-05	0.047757	2.58631e-06	0.281647
tMEF75	0.192322	7.91905e-05	0.00977802	0.864605	3.85205e-05	2.16655e-07	0.000874052	1.53276e-05	0.00640022	6.52947e-10	1	0.0205765	4.17962e-09	0.022994	1.14974e-05	0.00224914	1.28194e-08	0.00333211
tMEF75/FVC	0.562521	0.523186	0.546038	0.875707	0.0341997	0.315929	0.000326715	0.0633194	0.201091	0.895706	0.0205765	1	0.179342	5.21778e-07	0.794477	0.0588907	0.30627	3.84965e-05
tMEF50	0.00752292	1.64435e-05	0.00851392	0.993524	3.6285e-05	3.07986e-09	1.05334e-06	6.90868e-06	0.000231408	4.23559e-06	4.17962e-09	0.179342	1	0.000332589	1.15996e-12	2.02322e-07	0	6.20007e-06
tMEF50/FVC	0.220663	0.597966	0.968017	0.651528	0.369427	0.621298	1.43863e-10	0.586607	0.00371377	0.734452	0.022994	5.21778e-07	0.000332589	1	0.0130114	5.43929e-06	0.00152707	4.44089e-16
tMEF25	0.000239287	2.53367e-05	0.101419	0.302912	1.65665e-05	8.95654e-10	3.76911e-06	1.91101e-06	2.9876e-05	2.99693e-05	1.14974e-05	0.794477	1.15996e-12	0.0130114	1	1.14035e-10	0	9.72968e-05
tMEF25/FVC	0.000251609	0.0182124	0.973643	0.06153	0.113557	0.00207057	1.32339e-13	0.0436783	5.36038e-07	0.047757	0.00224914	0.0588907	2.02322e-07	5.43929e-06	1.14035e-10	1	6.81206e-09	4.81304e-11
tMMEF	0.0014321	5.25842e-06	0.0170788	0.709348	1.08037e-05	1.47066e-10	5.20248e-07	1.29436e-06	3.82367e-05	2.58631e-06	1.28194e-08	0.30627	0	0.00152707	0	6.81206e-09	1	9.18481e-06
tMMEF/FVC	0.0192172	0.16645	0.942414	0.304141	0.935435	0.118496	0	0.627416	3.21018e-05	0.281647	0.00333211	3.84965e-05	6.20007e-06	4.44089e-16	9.72968e-05	4.81304e-11	9.18481e-06	1

## Sheet: p values (Figue2-B)
Variables	Age	Height	Weight	BMI	mFEV1	mFEV3	mFVC	mPEF	mMEF75	mMEF50	mMEF25	mMMEF	mFEV1/FVC	mFEV3/FVC	mMEF75/FVC	mMEF50/FVC	mMEF25/FVC	mMMEF/FVC	eFEV1	eFEV3	eFVC	ePEF	eMEF75	eMEF50	eMEF25	eMMEF	eFEV1/FVC	eFEV3/FVC	eMEF75/FVC	eMEF50/FVC	eMEF25/FVC	eMMEF/FVC
Age	1	0.0673436	0.305585	0.761932	0.00314702	0.0064819	0.0132095	0.0664981	0.232099	0.0108549	0.000233135	0.00227957	0.00798497	0.000378988	0.18152	0.468102	0.000408733	0.0511739	0.00251151	0.00514549	0.00899807	0.0787853	0.164968	0.00753092	0.000309183	0.00126931	0.009179	0.000473167	0.230761	0.470218	0.000539486	0.0412025
Height	0.0673436	1	0.000501214	0.568773	5.81044e-11	5.05906e-12	5.97189e-12	3.50529e-07	5.84799e-05	2.29903e-05	2.60889e-05	6.55554e-06	0.220957	0.00702267	0.0729415	0.717387	0.0434087	0.448926	1.72377e-10	9.97558e-12	5.82423e-12	3.87971e-07	0.00016838	2.28984e-05	3.0498e-05	9.75412e-06	0.256298	0.00943822	0.0462286	0.717145	0.0438469	0.57798
Weight	0.305585	0.000501214	1	2.20175e-06	0.000556896	0.000350898	0.000133018	0.000595046	0.00483509	0.0101935	0.0996969	0.0182857	0.84041	0.958082	0.294691	0.561128	0.871463	0.749957	0.000872051	0.000664204	0.000203842	0.000776112	0.0207825	0.00832248	0.10556	0.0185004	0.835299	0.568404	0.14537	0.621398	0.864024	0.695583
BMI	0.761932	0.568773	2.20175e-06	1	0.948526	0.964434	0.860541	0.685575	0.71573	0.998729	0.312094	0.7139	0.193176	0.0192055	0.848389	0.698596	0.0624777	0.31148	0.890024	0.856879	0.939109	0.742675	0.993827	0.972038	0.29974	0.723138	0.221299	0.00243455	0.900043	0.759195	0.0596118	0.338277
mFEV1	0.00314702	5.81044e-11	0.000556896	0.948526	1	0	0	1.67883e-11	7.29052e-08	5.09142e-10	2.89557e-10	1.62099e-11	0.0250427	0.00137115	0.186512	0.709332	0.00165224	0.104539	0	0	0	3.05351e-11	2.01814e-07	7.51624e-10	3.52805e-10	2.76332e-11	0.0198822	0.000899545	0.154323	0.751556	0.00128318	0.143863
mFEV3	0.0064819	5.05906e-12	0.000350898	0.964434	0	1	0	4.18054e-10	3.74043e-06	7.86207e-07	3.68026e-07	1.08985e-07	0.201546	0.00246131	0.0391697	0.617779	0.0254636	0.479329	0	0	0	5.67451e-10	6.99698e-06	1.03888e-06	4.06996e-07	1.51247e-07	0.179696	0.00187309	0.0353885	0.580238	0.0220735	0.586983
mFVC	0.0132095	5.97189e-12	0.000133018	0.860541	0	0	1	2.95365e-10	4.1496e-06	2.50571e-06	2.04964e-06	5.25379e-07	0.332528	0.011781	0.029812	0.455232	0.0580583	0.678221	0	0	0	3.83489e-10	9.07722e-06	2.75212e-06	1.64934e-06	5.57021e-07	0.275186	0.00695597	0.0266491	0.445734	0.0450167	0.769784
mPEF	0.0664981	3.50529e-07	0.000595046	0.685575	1.67883e-11	4.18054e-10	2.95365e-10	1	6.54876e-12	1.1895e-07	4.51022e-06	7.52174e-08	0.050594	0.0251395	0.888932	0.533779	0.0188213	0.122217	1.50941e-11	2.42543e-10	1.92237e-10	0	8.72413e-12	1.08319e-07	3.39263e-06	6.21073e-08	0.0398071	0.0150652	0.939431	0.543218	0.0159691	0.16304
mMEF75	0.232099	5.84799e-05	0.00483509	0.71573	7.29052e-08	3.74043e-06	4.1496e-06	6.54876e-12	1	2.51572e-09	1.12187e-05	1.18079e-08	0.00234002	0.0202029	0.0667486	0.0536025	0.00396561	0.00666619	8.95088e-08	2.71229e-06	3.16175e-06	3.01212e-11	0	8.37674e-09	1.64154e-05	2.81691e-08	0.00227453	0.0128173	0.123887	0.0731774	0.00483462	0.0130014
mMEF50	0.0108549	2.29903e-05	0.0101935	0.998729	5.09142e-10	7.86207e-07	2.50571e-06	1.1895e-07	2.51572e-09	1	4.04121e-13	0	3.94094e-06	0.000384541	0.406781	0.00126479	3.61997e-07	1.34529e-05	5.60396e-10	6.14811e-07	1.46168e-06	3.02546e-07	1.1457e-08	0	6.53522e-12	0	2.80584e-06	0.000507492	0.553671	0.00224921	7.59541e-07	6.18941e-05
mMEF25	0.000233135	2.60889e-05	0.0996969	0.312094	2.89557e-10	3.68026e-07	2.04964e-06	4.51022e-06	1.12187e-05	4.04121e-13	1	0	4.45862e-06	3.72268e-05	0.82329	0.0237647	2.44968e-10	0.000105076	2.90961e-10	2.41446e-07	1.02581e-06	5.68291e-06	1.60104e-05	2.64944e-12	0	4.44089e-16	4.38009e-06	3.16479e-05	0.712088	0.0346293	2.39792e-10	0.000351099
mMMEF	0.00227957	6.55554e-06	0.0182857	0.7139	1.62099e-11	1.08985e-07	5.25379e-07	7.52174e-08	1.18079e-08	0	0	1	2.24935e-06	8.76908e-05	0.644152	0.00522115	1.72944e-08	2.28927e-05	1.30629e-11	6.52625e-08	2.2693e-07	1.41451e-07	3.25183e-08	0	4.44089e-16	0	1.78193e-06	0.000100857	0.800255	0.00799827	3.25226e-08	8.88501e-05
mFEV1/FVC	0.00798497	0.220957	0.84041	0.193176	0.0250427	0.201546	0.332528	0.050594	0.00234002	3.94094e-06	4.45862e-06	2.24935e-06	1	4.21479e-05	0.00274778	2.08933e-09	2.44249e-14	0	0.020601	0.159264	0.241847	0.0563387	0.00152512	5.33894e-06	1.60948e-05	3.39063e-06	0	0.000154141	0.00643707	3.99783e-08	2.55407e-11	4.75175e-14
mFEV3/FVC	0.000378988	0.00702267	0.958082	0.0192055	0.00137115	0.00246131	0.011781	0.0251395	0.0202029	0.000384541	3.72268e-05	8.76908e-05	4.21479e-05	1	0.878506	0.0205908	2.03986e-06	0.000291329	0.00123887	0.00187605	0.00579375	0.0257168	0.011502	0.000762031	0.000208187	0.000220183	0.000569919	2.03799e-11	0.898038	0.0556915	5.6103e-05	0.00201627
mMEF75/FVC	0.18152	0.0729415	0.294691	0.848389	0.186512	0.0391697	0.029812	0.888932	0.0667486	0.406781	0.82329	0.644152	0.00274778	0.878506	1	3.75561e-06	0.16733	0.000373332	0.196537	0.0486626	0.0385764	0.949652	0.0587859	0.436611	0.72999	0.686628	0.00548342	0.935692	0	8.28197e-06	0.258239	0.000517316
mMEF50/FVC	0.468102	0.717387	0.561128	0.698596	0.709332	0.617779	0.455232	0.533779	0.0536025	0.00126479	0.0237647	0.00522115	2.08933e-09	0.0205908	3.75561e-06	1	1.30191e-05	3.55271e-15	0.667317	0.68232	0.552827	0.603828	0.0442409	0.00165846	0.0416626	0.00748181	1.48376e-08	0.0462344	2.13119e-05	0	0.000104347	1.48459e-12
mMEF25/FVC	0.000408733	0.0434087	0.871463	0.0624777	0.00165224	0.0254636	0.0580583	0.0188213	0.00396561	3.61997e-07	2.44968e-10	1.72944e-08	2.44249e-14	2.03986e-06	0.16733	1.30191e-05	1	3.1767e-11	0.00132647	0.0183277	0.037336	0.0200293	0.00291767	6.99701e-07	3.10038e-09	5.76962e-08	4.27436e-12	4.39826e-06	0.22571	5.54791e-05	0	2.16428e-09
mMMEF/FVC	0.0511739	0.448926	0.749957	0.31148	0.104539	0.479329	0.678221	0.122217	0.00666619	1.34529e-05	0.000105076	2.28927e-05	0	0.000291329	0.000373332	3.55271e-15	3.1767e-11	1	0.0883764	0.406209	0.544719	0.138932	0.00463065	1.72761e-05	0.0003036	3.756e-05	2.30926e-14	0.000902818	0.00108066	1.6418e-12	4.94629e-09	0
eFEV1	0.00251151	1.72377e-10	0.000872051	0.890024	0	0	0	1.50941e-11	8.95088e-08	5.60396e-10	2.90961e-10	1.30629e-11	0.020601	0.00123887	0.196537	0.667317	0.00132647	0.0883764	1	0	0	1.70073e-11	1.4518e-07	4.56958e-10	1.72593e-10	7.54152e-12	0.0133319	0.000558511	0.169533	0.699183	0.000864204	0.113627
eFEV3	0.00514549	9.97558e-12	0.000664204	0.856879	0	0	0	2.42543e-10	2.71229e-06	6.14811e-07	2.41446e-07	6.52625e-08	0.159264	0.00187605	0.0486626	0.68232	0.0183277	0.406209	0	1	0	2.25363e-10	3.72635e-06	6.84003e-07	2.12298e-07	6.30279e-08	0.132867	0.00101687	0.0444713	0.635651	0.0151714	0.495725
eFVC	0.00899807	5.82423e-12	0.000203842	0.939109	0	0	0	1.92237e-10	3.16175e-06	1.46168e-06	1.02581e-06	2.2693e-07	0.241847	0.00579375	0.0385764	0.552827	0.037336	0.544719	0	0	1	1.7485e-10	5.76959e-06	1.698e-06	9.39788e-07	2.40133e-07	0.211234	0.00428226	0.031836	0.504693	0.0322829	0.659508
ePEF	0.0787853	3.87971e-07	0.000776112	0.742675	3.05351e-11	5.67451e-10	3.83489e-10	0	3.01212e-11	3.02546e-07	5.68291e-06	1.41451e-07	0.0563387	0.0257168	0.949652	0.603828	0.0200293	0.138932	1.70073e-11	2.25363e-10	1.7485e-10	1	3.3588e-11	2.59149e-07	3.4249e-06	1.03936e-07	0.0425052	0.0138889	0.999275	0.617533	0.0154159	0.182511
eMEF75	0.164968	0.00016838	0.0207825	0.993827	2.01814e-07	6.99698e-06	9.07722e-06	8.72413e-12	0	1.1457e-08	1.60104e-05	3.25183e-08	0.00152512	0.011502	0.0587859	0.0442409	0.00291767	0.00463065	1.4518e-07	3.72635e-06	5.76959e-06	3.3588e-11	1	1.6389e-08	1.78708e-05	2.56822e-08	0.000908681	0.00358589	0.0566427	0.0504544	0.00307778	0.00623673
eMEF50	0.00753092	2.28984e-05	0.00832248	0.972038	7.51624e-10	1.03888e-06	2.75212e-06	1.08319e-07	8.37674e-09	0	2.64944e-12	0	5.33894e-06	0.000762031	0.436611	0.00165846	6.99701e-07	1.72761e-05	4.56958e-10	6.84003e-07	1.698e-06	2.59149e-07	1.6389e-08	1	3.69038e-12	0	9.91446e-07	0.000349126	0.525879	0.0012664	4.20809e-07	2.25315e-05
eMEF25	0.000309183	3.0498e-05	0.10556	0.29974	3.52805e-10	4.06996e-07	1.64934e-06	3.39263e-06	1.64154e-05	6.53522e-12	0	4.44089e-16	1.60948e-05	0.000208187	0.72999	0.0416626	3.10038e-09	0.0003036	1.72593e-10	2.12298e-07	9.39788e-07	3.4249e-06	1.78708e-05	3.69038e-12	1	0	3.13714e-06	2.92225e-05	0.672327	0.0413396	7.32809e-11	0.000372938
eMMEF	0.00126931	9.75412e-06	0.0185004	0.723138	2.76332e-11	1.51247e-07	5.57021e-07	6.21073e-08	2.81691e-08	0	4.44089e-16	0	3.39063e-06	0.000220183	0.686628	0.00748181	5.76962e-08	3.756e-05	7.54152e-12	6.30279e-08	2.40133e-07	1.03936e-07	2.56822e-08	0	0	1	5.12081e-07	5.05015e-05	0.762707	0.00634523	1.54691e-08	3.76027e-05
eFEV1/FVC	0.009179	0.256298	0.835299	0.221299	0.0198822	0.179696	0.275186	0.0398071	0.00227453	2.80584e-06	4.38009e-06	1.78193e-06	0	0.000569919	0.00548342	1.48376e-08	4.27436e-12	2.30926e-14	0.0133319	0.132867	0.211234	0.0425052	0.000908681	9.91446e-07	3.13714e-06	5.12081e-07	1	7.08839e-05	0.00564364	6.55792e-09	3.40616e-13	0
eFEV3/FVC	0.000473167	0.00943822	0.568404	0.00243455	0.000899545	0.00187309	0.00695597	0.0150652	0.0128173	0.000507492	3.16479e-05	0.000100857	0.000154141	2.03799e-11	0.935692	0.0462344	4.39826e-06	0.000902818	0.000558511	0.00101687	0.00428226	0.0138889	0.00358589	0.000349126	2.92225e-05	5.05015e-05	7.08839e-05	1	0.708449	0.0439679	3.31175e-06	0.000622489
eMEF75/FVC	0.230761	0.0462286	0.14537	0.900043	0.154323	0.0353885	0.0266491	0.939431	0.123887	0.553671	0.712088	0.800255	0.00643707	0.898038	0	2.13119e-05	0.22571	0.00108066	0.169533	0.0444713	0.031836	0.999275	0.0566427	0.525879	0.672327	0.762707	0.00564364	0.708449	1	9.22524e-06	0.274843	0.00050772
eMEF50/FVC	0.470218	0.717145	0.621398	0.759195	0.751556	0.580238	0.445734	0.543218	0.0731774	0.00224921	0.0346293	0.00799827	3.99783e-08	0.0556915	8.28197e-06	0	5.54791e-05	1.6418e-12	0.699183	0.635651	0.504693	0.617533	0.0504544	0.0012664	0.0413396	0.00634523	6.55792e-09	0.0439679	9.22524e-06	1	9.21088e-05	1.59872e-14
eMEF25/FVC	0.000539486	0.0438469	0.864024	0.0596118	0.00128318	0.0220735	0.0450167	0.0159691	0.00483462	7.59541e-07	2.39792e-10	3.25226e-08	2.55407e-11	5.6103e-05	0.258239	0.000104347	0	4.94629e-09	0.000864204	0.0151714	0.0322829	0.0154159	0.00307778	4.20809e-07	7.32809e-11	1.54691e-08	3.40616e-13	3.31175e-06	0.274843	9.21088e-05	1	2.12825e-09
eMMEF/FVC	0.0412025	0.57798	0.695583	0.338277	0.143863	0.586983	0.769784	0.16304	0.0130014	6.18941e-05	0.000351099	8.88501e-05	4.75175e-14	0.00201627	0.000517316	1.48459e-12	2.16428e-09	0	0.113627	0.495725	0.659508	0.182511	0.00623673	2.25315e-05	0.000372938	3.76027e-05	0	0.000622489	0.00050772	1.59872e-14	2.12825e-09	1
