# Supplementary material for: Age-related circadian rhythm and variability of large- and small-airway function in healthy non-smoking adults: Data from 7-day diurnal and nocturnal home monitoring using an electronic portable spirometer
Source: Front Public Health. 2022 Oct 17;10:946988. doi: 10.3389/fpubh.2022.946988 (PMC9618715; doi:10.3389/fpubh.2022.946988)
Supplement: Supplementary file 2 [file Table_2.xlsx]

## Sheet: p values (Figue4-A)
Variables	age	height	weight	BMI	FEV1	FEV3	FVC	PEF	MEF50	MEF25	MMEF	FEV1/FVC	FEV3/FVC	MEF50/FVC	MEF25/FVC	MMEF/FVC
age	1	0.0673436	0.305585	0.761932	0.00819264	0.0555206	0.0924176	0.72328	0.041112	0.0256863	0.00784638	0.0814821	0.0337293	0.0465222	0.0330306	0.0152707
height	0.0673436	1	0.000501214	0.568773	0.742213	0.819289	0.556005	0.834877	0.425773	0.21182	0.0922817	0.348459	0.169513	0.327014	0.196235	0.08784
weight	0.305585	0.000501214	1	2.2e-06	0.533644	0.466963	0.398078	0.574804	0.112101	0.279453	0.0970009	0.103439	0.695629	0.113589	0.248809	0.0924049
BMI	0.761932	0.568773	2.2e-06	1	0.680918	0.504148	0.594645	0.407832	0.228485	0.817914	0.552094	0.247122	0.477057	0.276022	0.772197	0.529613
FEV1	0.00819264	0.742213	0.533644	0.680918	1	1.79e-10	7.53e-06	0.105888	0.00199499	0.000177229	0.00025854	0.00223189	0.171679	0.00123172	0.000347124	0.000334174
FEV3	0.0555206	0.819289	0.466963	0.504148	1.79e-10	1	5.44e-11	0.498962	0.00392757	0.000154883	0.0024755	0.00358757	0.157195	4.54e-05	0.000111299	0.000134056
FVC	0.0924176	0.556005	0.398078	0.594645	7.53e-06	5.44e-11	1	0.977323	0.0121833	1.45e-05	0.000630103	2.46e-05	0.00121883	7.25e-06	2.18e-06	1.3e-06
PEF	0.72328	0.834877	0.574804	0.407832	0.105888	0.498962	0.977323	1	0.565613	0.302619	0.367144	0.610144	0.772189	0.668647	0.483217	0.885885
MEF50	0.041112	0.425773	0.112101	0.228485	0.00199499	0.00392757	0.0121833	0.565613	1	7.6e-06	1.76e-08	5.77e-05	0.142809	3.37e-12	2.46e-05	1.97e-07
MEF25	0.0256863	0.21182	0.279453	0.817914	0.000177229	0.000154883	1.45e-05	0.302619	7.6e-06	1	9.12e-11	3.85e-09	0.000264448	1.73e-07	0	4.19e-12
MMEF	0.00784638	0.0922817	0.0970009	0.552094	0.00025854	0.0024755	0.000630103	0.367144	1.76e-08	9.12e-11	1	4.88e-12	0.000169323	6.2e-08	8.51e-10	4.44e-16
FEV1/FVC	0.0814821	0.348459	0.103439	0.247122	0.00223189	0.00358757	2.46e-05	0.610144	5.77e-05	3.85e-09	4.88e-12	1	7.47e-07	1.01e-06	8.95e-10	8.22e-14
FEV3/FVC	0.0337293	0.169513	0.695629	0.477057	0.171679	0.157195	0.00121883	0.772189	0.142809	0.000264448	0.000169323	7.47e-07	1	0.0183565	9.93e-05	3.41e-05
MEF50/FVC	0.0465222	0.327014	0.113589	0.276022	0.00123172	4.54e-05	7.25e-06	0.668647	3.37e-12	1.73e-07	6.2e-08	1.01e-06	0.0183565	1	9.05e-08	2.18e-11
MEF25/FVC	0.0330306	0.196235	0.248809	0.772197	0.000347124	0.000111299	2.18e-06	0.483217	2.46e-05	0	8.51e-10	8.95e-10	9.93e-05	9.05e-08	1	3.65e-13
MMEF/FVC	0.0152707	0.08784	0.0924049	0.529613	0.000334174	0.000134056	1.3e-06	0.885885	1.97e-07	4.19e-12	4.44e-16	8.22e-14	3.41e-05	2.18e-11	3.65e-13	1

## Sheet: p values (Figue4-B)
Variables	age	height	weight	BMI	mFEV1	mFEV3	mFVC	mPEF	mMEF50	mMEF25	mMMEF	mFEV1/FVC	mFEV3/FVC	mMEF50/FVC	mMEF25/FVC	mMMEF/FVC	eFEV1	eFEV3	eFVC	ePEF	eMEF50	eMEF25	eMMEF	eFEV1/FVC	eFEV3/FVC	eMEF50/FVC	eMEF25/FVC	eMMEF/FVC
age	1	0.0673436	0.305585	0.761932	0.212056	0.240856	0.158553	0.213742	0.312782	0.182486	0.180757	0.154575	0.0715003	0.183257	0.161298	0.116205	0.331553	0.649354	0.801247	0.760818	0.0275173	0.0496758	0.0115972	0.12736	0.0376125	0.0120316	0.0488959	0.00928538
height	0.0673436	1	0.000501214	0.568773	0.485999	0.502916	0.295205	0.755883	0.272634	0.325986	0.125971	0.456935	0.16509	0.300532	0.391116	0.183935	0.945032	0.834287	0.637997	0.78348	0.443043	0.214935	0.0956549	0.535401	0.459785	0.435267	0.219482	0.0983853
weight	0.305585	0.000501214	1	2.20175e-06	0.782783	0.38324	0.271173	0.331098	0.106383	0.325442	0.129764	0.167099	0.442508	0.0660344	0.271066	0.0976243	0.456089	0.55562	0.743229	0.944754	0.169472	0.235541	0.14752	0.187759	0.814975	0.162636	0.24752	0.13363
BMI	0.761932	0.568773	2.20175e-06	1	0.750715	0.617946	0.642332	0.373033	0.371065	0.735663	0.603401	0.298408	0.812413	0.196988	0.551653	0.378918	0.384472	0.362044	0.413769	0.710132	0.302196	0.705667	0.696476	0.305778	0.336738	0.28596	0.726022	0.637087
mFEV1	0.212056	0.485999	0.782783	0.750715	1	3.02657e-10	3.29924e-06	0.0240287	0.0060664	0.0010299	0.00267407	0.00422273	0.467041	0.0125634	0.00422338	0.00910366	1.09202e-07	4.93169e-06	0.000384506	1.41752e-05	0.000233384	3.08922e-06	5.49273e-07	0.00410521	0.231544	0.00856116	0.000208309	0.00030298
mFEV3	0.240856	0.502916	0.38324	0.617946	3.02657e-10	1	1.1608e-11	0.356754	0.00548337	0.000114634	0.00245571	0.000418481	0.282504	0.000304015	0.00012717	0.000516536	1.71384e-06	1.93893e-07	5.652e-06	0.00171143	0.00107383	1.97737e-06	3.31189e-05	0.0101693	0.218924	0.000788432	4.06932e-05	8.06603e-05
mFVC	0.158553	0.295205	0.271173	0.642332	3.29924e-06	1.1608e-11	1	0.721245	0.000246255	1.69536e-08	9.46915e-06	1.16753e-07	0.00134176	4.34262e-07	7.66338e-09	1.22418e-07	6.02193e-05	5.87719e-06	5.93844e-05	0.0197047	0.0263602	0.000166643	0.00242898	0.0986868	0.441336	0.0139076	0.00140014	0.00363395
mPEF	0.213742	0.755883	0.331098	0.373033	0.0240287	0.356754	0.721245	1	0.0394576	0.428325	0.33632	0.949101	0.585345	0.567662	0.729269	0.927851	0.00480116	0.0720811	0.266702	0.00040276	0.0429045	0.0132427	0.0129938	0.0483875	0.866736	0.84373	0.066402	0.248535
mMEF50	0.312782	0.272634	0.106383	0.371065	0.0060664	0.00548337	0.000246255	0.0394576	1	1.25286e-06	1.34725e-08	5.0402e-05	0.00446948	1.42937e-11	4.73036e-06	5.99153e-07	0.0406047	0.107725	0.48416	0.175904	0.0183644	0.00478224	0.0107055	0.0616655	0.723657	0.0750351	0.0175248	0.0380635
mMEF25	0.182486	0.325986	0.325442	0.735663	0.0010299	0.000114634	1.69536e-08	0.428325	1.25286e-06	1	7.61613e-14	5.86198e-14	5.05095e-07	3.57463e-10	0	8.88178e-16	0.000967425	0.000557661	0.00893888	0.0602137	0.122414	0.000450471	0.0062795	0.0967112	0.64094	0.157444	0.00312841	0.018443
mMMEF	0.180757	0.125971	0.129764	0.603401	0.00267407	0.00245571	9.46915e-06	0.33632	1.34725e-08	7.61613e-14	1	6.23723e-13	1.90473e-06	1.20179e-09	1.99758e-11	4.44089e-16	0.0108108	0.0278775	0.201466	0.149437	0.0570349	0.00433616	0.00361623	0.0599213	0.791024	0.127625	0.0185823	0.0188716
mFEV1/FVC	0.154575	0.456935	0.167099	0.298408	0.00422273	0.000418481	1.16753e-07	0.949101	5.0402e-05	5.86198e-14	6.23723e-13	1	7.07387e-08	2.24055e-08	2.33147e-14	0	0.00357784	0.00317574	0.0122615	0.269492	0.160398	0.0117072	0.0175053	0.0955626	0.615013	0.1142	0.0300667	0.0270674
mFEV3/FVC	0.0715003	0.16509	0.442508	0.812413	0.467041	0.282504	0.00134176	0.585345	0.00446948	5.05095e-07	1.90473e-06	7.07387e-08	1	0.00018317	5.02208e-07	3.44108e-07	0.22403	0.221393	0.319536	0.900489	0.909637	0.273123	0.454623	0.706627	0.628091	0.931497	0.375168	0.518638
mMEF50/FVC	0.183257	0.300532	0.0660344	0.196988	0.0125634	0.000304015	4.34262e-07	0.567662	1.42937e-11	3.57463e-10	1.20179e-09	2.24055e-08	0.00018317	1	4.58811e-11	5.75984e-13	0.0288782	0.0156913	0.0697565	0.658774	0.0408322	0.00231389	0.0226447	0.0821396	0.911175	0.016671	0.00522764	0.0110104
mMEF25/FVC	0.161298	0.391116	0.271066	0.551653	0.00422338	0.00012717	7.66338e-09	0.729269	4.73036e-06	0	1.99758e-11	2.33147e-14	5.02208e-07	4.58811e-11	1	0	0.00362384	0.00100136	0.00727396	0.166628	0.200645	0.00128007	0.0187439	0.118421	0.608914	0.135577	0.00455392	0.0211568
mMMEF/FVC	0.116205	0.183935	0.0976243	0.378918	0.00910366	0.000516536	1.22418e-07	0.927851	5.99153e-07	8.88178e-16	4.44089e-16	0	3.44108e-07	5.75984e-13	0	1	0.0175112	0.0113786	0.0549226	0.468949	0.111671	0.00583362	0.0160764	0.0965232	0.719848	0.0541786	0.0140085	0.0130236
eFEV1	0.331553	0.945032	0.456089	0.384472	1.09202e-07	1.71384e-06	6.02193e-05	0.00480116	0.0406047	0.000967425	0.0108108	0.00357784	0.22403	0.0288782	0.00362384	0.0175112	1	3.01537e-13	2.84982e-07	5.0097e-06	2.49837e-05	1.17697e-05	1.26799e-06	0.0188294	0.469383	0.0085669	0.00155165	0.00242343
eFEV3	0.649354	0.834287	0.55562	0.362044	4.93169e-06	1.93893e-07	5.87719e-06	0.0720811	0.107725	0.000557661	0.0278775	0.00317574	0.221393	0.0156913	0.00100136	0.0113786	3.01537e-13	1	5.26246e-12	0.000261462	0.00085362	2.25345e-05	0.000236635	0.0503529	0.443508	0.00611576	0.000702347	0.00325833
eFVC	0.801247	0.637997	0.743229	0.413769	0.000384506	5.652e-06	5.93844e-05	0.266702	0.48416	0.00893888	0.201466	0.0122615	0.319536	0.0697565	0.00727396	0.0549226	2.84982e-07	5.26246e-12	1	0.00690243	0.0163687	0.000183598	0.00336456	0.0169133	0.0556125	0.00548669	0.000437814	0.00129112
ePEF	0.760818	0.78348	0.944754	0.710132	1.41752e-05	0.00171143	0.0197047	0.00040276	0.175904	0.0602137	0.149437	0.269492	0.900489	0.658774	0.166628	0.468949	5.0097e-06	0.000261462	0.00690243	1	0.0175355	0.000222101	0.000110082	0.0388549	0.0954818	0.587807	0.00629233	0.0561209
eMEF50	0.0275173	0.443043	0.169472	0.302196	0.000233384	0.00107383	0.0263602	0.0429045	0.0183644	0.122414	0.0570349	0.160398	0.909637	0.0408322	0.200645	0.111671	2.49837e-05	0.00085362	0.0163687	0.0175355	1	8.96663e-05	1.37833e-09	0.000127497	0.180012	8.38317e-10	0.000745027	1.01959e-06
eMEF25	0.0496758	0.214935	0.235541	0.705667	3.08922e-06	1.97737e-06	0.000166643	0.0132427	0.00478224	0.000450471	0.00433616	0.0117072	0.273123	0.00231389	0.00128007	0.00583362	1.17697e-05	2.25345e-05	0.000183598	0.000222101	8.96663e-05	1	2.1262e-10	1.97318e-06	0.00732956	0.000952978	0	4.74994e-09
eMMEF	0.0115972	0.0956549	0.14752	0.696476	5.49273e-07	3.31189e-05	0.00242898	0.0129938	0.0107055	0.0062795	0.00361623	0.0175053	0.454623	0.0226447	0.0187439	0.0160764	1.26799e-06	0.000236635	0.00336456	0.000110082	1.37833e-09	2.1262e-10	1	3.31389e-07	0.00644333	1.57982e-05	3.70253e-08	7.48697e-11
eFEV1/FVC	0.12736	0.535401	0.187759	0.305778	0.00410521	0.0101693	0.0986868	0.0483875	0.0616655	0.0967112	0.0599213	0.0955626	0.706627	0.0821396	0.118421	0.0965232	0.0188294	0.0503529	0.0169133	0.0388549	0.000127497	1.97318e-06	3.31389e-07	1	1.93813e-05	6.39216e-05	6.94673e-08	4.65711e-10
eFEV3/FVC	0.0376125	0.459785	0.814975	0.336738	0.231544	0.218924	0.441336	0.866736	0.723657	0.64094	0.791024	0.615013	0.628091	0.911175	0.608914	0.719848	0.469383	0.443508	0.0556125	0.0954818	0.180012	0.00732956	0.00644333	1.93813e-05	1	0.0303216	0.00075809	0.000140218
eMEF50/FVC	0.0120316	0.435267	0.162636	0.28596	0.00856116	0.000788432	0.0139076	0.84373	0.0750351	0.157444	0.127625	0.1142	0.931497	0.016671	0.135577	0.0541786	0.0085669	0.00611576	0.00548669	0.587807	8.38317e-10	0.000952978	1.57982e-05	6.39216e-05	0.0303216	1	0.000408208	2.95048e-09
eMEF25/FVC	0.0488959	0.219482	0.24752	0.726022	0.000208309	4.06932e-05	0.00140014	0.066402	0.0175248	0.00312841	0.0185823	0.0300667	0.375168	0.00522764	0.00455392	0.0140085	0.00155165	0.000702347	0.000437814	0.00629233	0.000745027	0	3.70253e-08	6.94673e-08	0.00075809	0.000408208	1	3.53197e-11
eMMEF/FVC	0.00928538	0.0983853	0.13363	0.637087	0.00030298	8.06603e-05	0.00363395	0.248535	0.0380635	0.018443	0.0188716	0.0270674	0.518638	0.0110104	0.0211568	0.0130236	0.00242343	0.00325833	0.00129112	0.0561209	1.01959e-06	4.74994e-09	7.48697e-11	4.65711e-10	0.000140218	2.95048e-09	3.53197e-11	1
